# Supplementary material for: Genetic predisposition to adiposity, and type 2 diabetes: the role of lifestyle and phenotypic adiposity
Source: Eur J Endocrinol. 2025 May 2;192(5):549–57. doi: 10.1093/ejendo/lvaf084 (PMC12056655; doi:10.1093/ejendo/lvaf084)
Supplement: lvaf084_Supplementary_Data [file lvaf084_supplementary_data.zip]

Archive with 3 entries (3 files):
- eje-25-0105-File007.pptx
- eje-25-0105-File008.docx
- eje-25-0105-File009.docx
